# Supplementary material for: Association between systemic lupus erythematosus and inflammatory bowel disease in European and East Asian populations: a two-sample Mendelian randomization study
Source: Front Immunol. 2023 Nov 3;14:1199896. doi: 10.3389/fimmu.2023.1199896 (PMC10654968; doi:10.3389/fimmu.2023.1199896)
Supplement: Supplementary file 2 [file Table_1.xlsx]

## Sheet: exposure IV（EU）
	pos.exposure	chr.exposure	samplesize.exposure	pval.exposure	se.exposure	beta.exposure	SNP	effect_allele.exposure	other_allele.exposure	eaf.exposure	mr_keep.exposure	F statistic
1	114303808	1	14267	4.55e-13	0.0464854	0.336472	rs6679677	A	C	NA	TRUE	52.392
2	15229101	1	14267	9.4e-11	0.0423755	0.274437	rs4661543	G	T	NA	TRUE	41.9426
3	173251856	1	14267	1.65e-15	0.0309918	-0.24686	rs10912578	G	A	NA	TRUE	63.4465
4	183542323	1	14267	1.81e-59	0.0498642	0.81093	rs17849501	T	C	NA	TRUE	264.478
5	161478810	1	14267	6.64e-12	0.0289651	0.198851	rs6671847	A	G	NA	TRUE	47.1309
6	173314540	1	14267	5.07e-11	0.0339693	0.223144	rs4916215	T	C	NA	TRUE	43.1516
7	183558174	1	14267	1.37e-08	0.0578595	-0.328504	rs12094036	C	T	NA	TRUE	32.2353
8	113829869	2	14267	1.65e-83	0.0290336	-0.562119	rs13019891	T	G	NA	TRUE	374.848
9	233288667	2	14267	1.13e-42	0.0429292	0.587787	rs2573219	C	A	NA	TRUE	187.471
10	223961877	2	14267	4.96e-09	0.0424835	-0.248461	rs10200680	T	C	NA	TRUE	34.2039
11	65654364	2	14267	8.6e-09	0.0323703	0.18633	rs268124	T	C	NA	TRUE	33.1339
12	191939187	2	14267	7.62e-09	0.045245	0.261365	rs2459611	T	C	NA	TRUE	33.3698
13	191958656	2	14267	9.73e-66	0.0326791	-0.559616	rs4274624	T	C	NA	TRUE	293.251
14	213890232	2	14267	2.04e-08	0.0412056	-0.231112	rs10048743	T	G	NA	TRUE	31.4581
15	40282854	2	14267	4.08e-09	0.104778	-0.616186	rs34703115	C	T	NA	TRUE	34.5847
16	146601295	3	14267	2.79e-16	0.0401497	-0.328504	rs1464446	T	G	NA	TRUE	66.9448
17	129084581	3	14267	2.26e-36	0.0492727	0.620577	rs9852014	G	A	NA	TRUE	158.628
18	102743687	4	14267	3.5e-10	0.027787	-0.174353	rs13136219	T	C	NA	TRUE	39.3709
19	149202268	5	14267	7.11e-20	0.0781665	-0.71335	rs1078324	A	C	NA	TRUE	83.2845
20	133428601	5	14267	3.71e-10	0.0603977	0.378436	rs4388254	T	C	NA	TRUE	39.2594
21	159879978	5	14267	2.6e-14	0.0292964	-0.223144	rs2431697	C	T	NA	TRUE	58.0152
22	150457771	5	14267	2.19e-18	0.03174	0.277632	rs6889239	C	T	NA	TRUE	76.5112
23	31940897	6	14267	2.92e-102	0.0432319	0.928219	rs389884	G	A	NA	TRUE	460.991
24	32632457	6	14267	1.28e-38	0.0351961	0.457425	rs9274357	T	C	NA	TRUE	168.908
25	106574794	6	14267	3.11e-12	0.0296891	-0.207014	rs7768653	T	C	NA	TRUE	48.6189
26	31444187	6	14267	2.48e-08	0.120793	-0.673345	rs12524498	T	G	NA	TRUE	31.0736
27	138243739	6	14267	3.38e-18	0.0755941	0.65752	rs58721818	T	C	NA	TRUE	75.6558
28	31010047	6	14267	2.66e-41	0.0689573	0.928219	rs150180633	T	C	NA	TRUE	181.193
29	31220203	6	14267	3.27e-10	0.0613604	-0.385662	rs28361029	A	G	NA	TRUE	39.5037
30	128585616	7	14267	1.86e-45	0.041539	0.587787	rs35000415	T	C	NA	TRUE	200.229
31	11339965	8	14267	4.83e-18	0.0320694	0.277632	rs2736332	C	G	NA	TRUE	74.9475
32	55511676	8	14267	1.64e-34	0.0286208	-0.350657	rs7823055	T	G	NA	TRUE	150.107
33	63825561	10	14267	4.19e-08	0.0332532	0.182322	rs7899626	T	C	NA	TRUE	30.0615
34	50025396	10	14267	8.6e-11	0.0287118	-0.18633	rs7097397	A	G	NA	TRUE	42.1158
35	625085	11	14267	2.97e-11	0.0335647	-0.223144	rs58688157	G	A	NA	TRUE	44.1982
36	35101738	11	14267	2.93e-11	0.0280198	0.18633	rs353608	G	A	NA	TRUE	44.2217
37	5012503	12	14267	9.11e-09	0.124134	-0.71335	rs73050535	T	C	NA	TRUE	33.0236
38	111973358	12	14267	3.51e-08	0.0294736	-0.162519	rs597808	G	A	NA	TRUE	30.4048
39	31276811	16	14267	5.03e-48	0.0399866	0.582216	rs1143679	A	G	NA	TRUE	212.002
40	31351259	16	14267	5.65e-36	0.0365295	0.457425	rs28834423	C	G	NA	TRUE	156.802
41	85966683	16	14267	5.43e-17	0.0375683	-0.314711	rs13332649	G	A	NA	TRUE	70.1747
42	38007190	17	14267	2.23e-08	0.0840342	0.470004	rs143123127	A	G	NA	TRUE	31.2817
43	10459969	19	14267	3.61e-13	0.0324266	-0.235722	rs35251378	A	G	NA	TRUE	52.8442
44	55763262	19	14267	4.4e-08	0.0574903	-0.314711	rs73068668	A	G	NA	TRUE	29.9664
45	21984379	22	14267	2.88e-14	0.0345055	0.262364	rs3747093	A	G	NA	TRUE	57.8138

## Sheet: exposure IV（EA）
	chr.exposure	pos.exposure	beta.exposure	se.exposure	pval.exposure	samplesize.exposure	SNP	effect_allele.exposure	other_allele.exposure	eaf.exposure	mr_keep.exposure	F statistic
1	1	206642720	-0.1883	0.0322	4.81205e-09	12653	rs4844538	T	A	NA	TRUE	34.1971
2	1	157499390	-0.2878	0.0527	4.84998e-08	12653	rs201036579	C	T	NA	TRUE	29.8236
3	1	173243263	0.3457	0.0319	2.67609e-27	12653	rs146744330	TACACACACACACAC	T	NA	TRUE	117.44
4	2	191878487	-0.3077	0.0428	6.57052e-13	12653	rs41430444	C	T	NA	TRUE	51.6853
5	2	191943742	0.4164	0.0295	3.32889e-45	12653	rs11889341	T	C	NA	TRUE	199.24
6	2	33701890	-0.3654	0.0421	4.18794e-18	12653	rs13385731	C	T	NA	TRUE	75.3309
7	3	119205050	-0.1798	0.0306	4.06696e-09	12653	rs7650774	C	T	NA	TRUE	34.5252
8	4	102751076	-0.2547	0.0398	1.63599e-10	12653	rs10516487	A	G	NA	TRUE	40.9536
9	5	133422816	-0.1595	0.0291	4.28697e-08	12653	rs244689	G	A	NA	TRUE	30.0425
10	5	150458146	0.2021	0.0338	2.29298e-09	12653	rs10036748	T	C	NA	TRUE	35.7519
11	5	159879978	-0.2538	0.0451	1.84098e-08	12653	rs2431697	C	T	NA	TRUE	31.6687
12	6	32711691	0.3849	0.0403	1.36994e-21	12653	rs16870693	A	C	NA	TRUE	91.2191
13	6	34549498	0.3263	0.0414	3.01995e-15	12653	rs451263	A	G	NA	TRUE	62.1203
14	6	250619	0.2034	0.0314	9.53235e-11	12653	rs6941485	G	A	NA	TRUE	41.9607
15	6	32545604	-0.6737	0.0347	9.31537e-84	12653	rs9269627	T	C	NA	TRUE	376.942
16	6	33039729	0.2888	0.0322	3.1268e-19	12653	rs13213165	G	T	NA	TRUE	80.442
17	6	35186501	0.1731	0.0303	1.079e-08	12653	rs3800387	A	G	NA	TRUE	32.6369
18	6	116694120	-0.2967	0.0536	3.13502e-08	12653	rs9387400	A	C	NA	TRUE	30.6412
19	6	32192217	0.4811	0.04	3.0137e-33	12653	rs16869875	T	C	NA	TRUE	144.661
20	6	138195151	0.6844	0.0676	4.32315e-24	12653	rs5029937	T	G	NA	TRUE	102.501
21	6	106577368	-0.2136	0.0306	3.09101e-12	12653	rs4134466	G	A	NA	TRUE	48.7259
22	6	138141724	-0.3154	0.0468	1.60805e-11	12653	rs688652	C	T	NA	TRUE	45.4184
23	7	50306810	-0.2703	0.0327	1.3369e-16	12653	rs11185603	G	C	NA	TRUE	68.3277
24	7	73974915	0.2792	0.0414	1.45814e-11	12653	rs76571753	T	G	NA	TRUE	45.481
25	7	74121005	0.5052	0.0842	1.985e-09	12653	rs377080180	AT	A	NA	TRUE	36
26	7	75170570	0.1981	0.0321	7.13806e-10	12653	rs1167791	T	C	NA	TRUE	38.0854
27	7	128572766	0.3716	0.0334	8.15267e-29	12653	rs4731532	A	G	NA	TRUE	123.782
28	8	11369989	0.2987	0.0346	6.05759e-18	12653	rs6993775	T	G	NA	TRUE	74.5278
29	8	11344127	0.359	0.0339	2.88868e-26	12653	rs2618473	T	C	NA	TRUE	112.147
30	10	50025396	-0.2385	0.031	1.31795e-14	12653	rs7097397	A	G	NA	TRUE	59.1907
31	11	68816370	-0.2336	0.0344	1.09698e-11	12653	rs4930642	G	A	NA	TRUE	46.1136
32	11	128324869	0.276	0.0293	4.12003e-21	12653	rs12575600	G	C	NA	TRUE	88.7325
33	11	65508986	-0.2044	0.0334	9.38404e-10	12653	rs620088	A	G	NA	TRUE	37.4515
34	12	12866911	-0.1886	0.0314	1.98002e-09	12653	rs7486387	A	G	NA	TRUE	36.0765
35	12	129296103	0.2888	0.0348	1.15398e-16	12653	rs11059928	T	A	NA	TRUE	68.8709
36	14	105394669	0.1933	0.0292	3.55795e-11	12653	rs2841281	T	C	NA	TRUE	43.8226
37	16	86002593	-0.4029	0.0592	9.73419e-12	12653	rs142105922	AAAT	A	NA	TRUE	46.3181
38	16	11189888	-0.1983	0.0292	1.01508e-11	12653	rs12599402	C	T	NA	TRUE	46.119
39	17	16842447	0.1662	0.0293	1.38e-08	12653	rs55701306	T	C	NA	TRUE	32.1756
40	22	21945096	0.2173	0.0289	5.43375e-14	12653	rs5749502	A	T	NA	TRUE	56.5358
